# Supplementary material for: Associations between cerebral magnetic resonance imaging infarct volume and acute ischemic stroke etiology
Source: PLoS One. 2021 Aug 23;16(8):e0256458. doi: 10.1371/journal.pone.0256458 (PMC8382190; doi:10.1371/journal.pone.0256458)
Supplement: S1 Dataset — (XLSX) [file pone.0256458.s001.xlsx]

## Sheet: Sheet1
	Stroke Etiology					Infarct Characteristics			Covariates and Demographics
Patient ID	Large Artery Atherosclerosis	Cardioembolism	Small vessel occlusion	Other etiology	Undetermined Etiology	Lesion Volume (mL)	Infarct Location (infratentorial, supratentorial, both)	Single vs multiple lesions	Sex	Age (years)	Race	Systolic BP (admit), mmHg	LDL chol (admit), mg/dL	Hemoglobin A1C (admit), % bound	BMI (admit), kg/m^2	Smoking history
1	0	0	0	0	1	15.32	Both	Multiple	Female	77	Black	186	100	8.9	28.48	Never
2	0	0	1	0	0	0.81	Supratentorial	Single	Male	70	Black	182	136	5.6	20.3	Has smoked
3	0	1	0	0	0	17.213	Supratentorial	Multiple	Male	64	Black	178	82	5	27.1	Has smoked
4	0	0	0	1	0	0.542	Supratentorial	Multiple	Female	64	Black	111	162	6.3	30.1	Never
5	0	0	1	0	0	2.185	Supratentorial	Single	Female	70	Black	163	145	5.7	30.5	Never
6	0	0	0	0	1	48.245	Supratentorial	Multiple	Male	60	Black	157	82	5.2	30.26	Has smoked
7	0	0	1	0	0	0.164	Infratentorial	Single	Female	52	Black	98	59	8.6	34.5	Has smoked
8	0	0	0	0	1	9.567	Supratentorial	Multiple	Male	75	White	175	64	5.4	34.9	Has smoked
9	0	0	0	0	1	0.791	Supratentorial	Single	Male	49	Black	139	105	6.1	27.77	Has smoked
10	1	0	0	0	0	2.111	Supratentorial	Multiple	Female	53	Black	106	93	5.9	45.36	Never
11	1	0	0	0	0	2.303	Supratentorial	Multiple	Male	66	Black	214	116	7	20.8	Has smoked
12	0	0	1	0	0	2.906	Supratentorial	Single	Male	45	Black	125	94	5.3	20.97	Has smoked
13	0	0	1	0	0	6.48	Supratentorial	Single	Female	72	White	188	168	5	37.01	Has smoked
14	0	0	1	0	0	1.573	Infratentorial	Single	Female	65	Black	181	137	12.6	30.18	Never
15	1	0	0	0	0	60.912	Supratentorial	Multiple	Female	60	Black	195	57	5.5	28.98	Has smoked
16	0	0	0	0	1	0.053	Supratentorial	Single	Female	63	White	140	74	5	17	Has smoked
17	0	0	0	0	1	3.021	Supratentorial	Single	Male	79	White	145	42	5.4	25.02	Never
18	1	0	0	0	0	0.228	Infratentorial	Multiple	Male	76	Other	98	132	5.2	26.9	Never
19	0	0	1	0	0	0.268	Supratentorial	Single	Male	53	Black	163	107	5.4	25.4	Has smoked
20	0	0	1	0	0	0.194	Supratentorial	Single	Female	70	Black	188	114	7	25.87	Has smoked
21	1	0	0	0	0	0.701	Supratentorial	Multiple	Female	61	White	161	69	5.8	35.2	Never
22	0	1	0	0	0	25.84	Supratentorial	Single	Male	49	White	133	141	5.3	28.19	Has smoked
23	1	0	0	0	0	9.363	Both	Multiple	Male	80	White	190	118	6.4	34.94	Has smoked
24	1	0	0	0	0	14.617	Supratentorial	Multiple	Male	71	Black	184	107	6.3	21.31	Never
25	1	0	0	0	0	13.132	Infratentorial	Single	Male	74	Black	169	102	7.1	27.05	Has smoked
26	0	1	0	0	0	45.91	Supratentorial	Single	Female	89	White	120	59	5.4	38.4	Never
27	0	1	0	0	0	3.634	Supratentorial	Multiple	Female	76	Black	149	76	6.4	30.89	Has smoked
28	0	0	1	0	0	0.064	Infratentorial	Multiple	Female	65	White	187	111	4.4	27.39	Has smoked
29	1	0	0	0	0	0.553	Supratentorial	Multiple	Male	58	White	129	131	5.4	27.1	Has smoked
30	0	0	0	0	1	6.716	Infratentorial	Multiple	Male	51	Black	161	51	5.2	24	Has smoked
31	0	1	0	0	0	17.694	Supratentorial	Single	Male	66	White	148	46	6.7	51.36	Never
32	0	1	0	0	0	45.966	Supratentorial	Multiple	Male	54	Black	99	61	5.3	26.4	Never
33	0	0	0	0	1	0.761	Supratentorial	Multiple	Male	87	White	217	87	7	25.2	Has smoked
34	1	0	0	0	0	0.042	Supratentorial	Single	Male	88	White	116	110	6.1	22.4	Has smoked
35	0	1	0	0	0	18.545	Supratentorial	Single	Female	41	Other	99	62	5.6	33.35	Never
36	1	0	0	0	0	24.019	Supratentorial	Multiple	Female	86	White	134	111	5.5	24.9	Has smoked
37	0	0	1	0	0	8.028	Supratentorial	Multiple	Male	54	Black	133	89	13	44.6	Has smoked
38	0	0	1	0	0	4.605	Supratentorial	Single	Male	43	Black	175	125	4.8	35	Has smoked
39	0	0	0	1	0	5.165	Supratentorial	Multiple	Female	40	Black	148	87	5.2	39.26	Never
40	0	0	0	0	1	0.511	Supratentorial	Single	Female	61	Black	201	193	8.2	46.17	Never
41	0	0	1	0	0	0.058	Supratentorial	Single	Male	61	Black	162	96	10.8	31.84	Has smoked
42	0	1	0	0	0	4.897	Supratentorial	Multiple	Male	64	Black	96	40	6	55.1	Never
43	1	0	0	0	0	3.077	Supratentorial	Multiple	Male	68	Black	163	91	5.8	22.96	Has smoked
44	1	0	0	0	0	93.534	Supratentorial	Multiple	Male	59	White	138	172	5.6	21	Has smoked
45	0	0	1	0	0	0.188	Infratentorial	Single	Male	51	Black	180	130	5.9	26.6	Never
46	0	1	0	0	0	8.019	Supratentorial	Single	Male	73	Black	141	90	6.1	35.66	Has smoked
47	0	0	0	0	1	0.504	Supratentorial	Multiple	Female	72	Black	146	75	4.7	32.44	Never
48	0	0	1	0	0	0.554	Infratentorial	Single	Female	65	Black	224	138	10.9	34.63	Never
49	0	0	1	0	0	0.722	Both	Multiple	Female	77	Black	132	160	5.1	21.5	Never
50	0	0	1	0	0	0.454	Supratentorial	Single	Female	52	Black	179	159	7.2	29.72	Has smoked
51	0	0	0	1	0	25.257	Supratentorial	Multiple	Female	66	White	132	120	5.9	31.46	Has smoked
52	0	0	0	1	0	29.377	Both	Multiple	Male	71	White	152	58	5.4	27.1	Has smoked
53	0	0	0	1	0	0.495	Both	Multiple	Male	34	Other	110	130	5	24.7	Never
54	1	0	0	0	0	0.255	Supratentorial	Multiple	Female	66	Black	170	202	9.2	28.5	Never
55	0	1	0	0	0	7.403	Supratentorial	Multiple	Male	51	Other	153	160	5.1	26.76	Never
56	0	0	0	0	0	4.821	Supratentorial	Multiple	Female	81	Black	116	41	6	26.5	Has smoked
57	0	0	1	0	0	0.18	Infratentorial	Single	Male	56	White	150	172	6.6	31.65	Has smoked
58	0	0	1	0	0	0.254	Infratentorial	Single	Male	63	White	146	74	7.7	27.3	Has smoked
59	0	0	0	0	1	38.182	Supratentorial	Multiple	Female	42	Black	145	165	7.1	29.15	Never
60	0	1	0	0	0	5.291	Supratentorial	Single	Male	54	Black	217	80	5.6	19.29	Has smoked
61	1	0	0	0	0	0.092	Infratentorial	Single	Male	73	Black	195	85	6.1	26.1	Never
62	0	0	1	0	0	0.592	Supratentorial	Single	Female	80	Black	168	144	5.7	33.07	Never
63	0	1	0	0	0	69.516	Supratentorial	Single	Male	64	Black	99	60	6.4	20.54	Never
64	0	0	0	0	1	29.13	Supratentorial	Multiple	Male	25	Black	127	90	4.7	32.5	Never
65	0	0	0	0	1	46.625	Supratentorial	Multiple	Female	85	Black	146	78	6.1	29.42	Never
66	0	0	1	0	0	0.338	Infratentorial	Single	Female	82	White	144	150	6	30	Never
67	0	0	0	0	1	36.282	Supratentorial	Multiple	Female	73	Black	176	62	5.4	36.49	Has smoked
68	1	0	0	0	0	3.912	Supratentorial	Multiple	Male	59	Black	238	186	6.4	26.9	Never
69	0	0	1	0	0	0.503	Infratentorial	Single	Female	63	Black	143	66	8	50.81	Has smoked
70	0	1	0	0	0	0.534	Supratentorial	Multiple	Female	35	Black	121	121	5	38.15	Never
71	0	0	1	0	0	0.614	Infratentorial	Single	Male	58	White	131	106	5.1	24.2	Never
72	0	0	0	0	1	5.583	Supratentorial	Multiple	Male	69	White	164	85	5.9	23.66	Has smoked
73	1	0	0	0	0	44.973	Supratentorial	Multiple	Male	65	Black	168	34	6.2	17.7	Has smoked
74	0	0	0	0	1	59.323	Supratentorial	Single	Male	61	White	124	95	7.9	34.32	Never
75	1	0	0	0	0	3.449	Supratentorial	Single	Female	98	Black	189	77	5.7	19.75	Has smoked
76	1	0	0	0	0	11.94	Supratentorial	Multiple	Female	49	White	132	85	5.9	29.91	Has smoked
77	0	0	0	0	1	27.924	Supratentorial	Multiple	Male	45	White	119	181	14.1	27.92	Has smoked
78	0	0	1	0	0	4.972	Supratentorial	Single	Male	48	Black	129	161	16.6	36.5	Never
79	0	0	0	0	1	11.965	Supratentorial	Multiple	Female	85	Black	175	112	5.9	21.3	Never
80	0	1	0	0	0	3.637	Supratentorial	Single	Female	58	Black	123	144	5.6	29.75	Has smoked
81	0	1	0	0	0	6.135	Supratentorial	Multiple	Male	57	White	154	118	5.7	30.4	Has smoked
82	0	1	0	0	0	13.804	Infratentorial	Multiple	Male	45	Black	117	97	5.9	26.68	Has smoked
83	0	0	1	0	0	1.728	Supratentorial	Multiple	Male	65	White	161	107	6	36.6	Has smoked
84	0	0	0	0	1	2.577	Both	Multiple	Male	56	Black	148	95	5.3	28.75	Has smoked
85	1	0	0	0	0	28.109	Supratentorial	Multiple	Male	49	Other	163	120	5.9	28.29	Has smoked
86	0	0	1	0	0	1.344	Supratentorial	Single	Female	71	Black	193	86	6.2	27.28	Has smoked
87	0	0	0	0	1	14.333	Both	Multiple	Male	64	Black	177	94	4.4	23.6	Has smoked
88	0	1	0	0	0	54.535	Both	Multiple	Male	70	Black	178	75	6.4	28.07	Has smoked
89	1	0	0	0	0	9.742	Supratentorial	Multiple	Male	79	Black	149	123	5.5	21.91	Has smoked
90	0	0	0	0	1	0.1	Both	Multiple	Female	71	Black	227	93	5.6	25.9	Has smoked
91	0	0	0	0	1	0.108	Supratentorial	Multiple	Male	52	Black	203	204	6	25.13	Has smoked
92	0	0	0	0	1	0.229	Supratentorial	Single	Female	68	White	127	51	5.9	31.73	Never
93	0	0	0	1	0	1.68	Infratentorial	Single	Female	78	White	108	91	6.7	24.7	Never
94	0	0	1	0	0	1.535	Infratentorial	Single	Male	66	Black	177	100	6.2	31.57	Has smoked
95	1	0	0	0	0	22.217	Both	Multiple	Male	65	Black	178	149	5.6	25.1	Never
96	0	1	0	0	0	0.841	Supratentorial	Multiple	Male	76	White	117	46	5.3	26.98	Never
97	0	1	0	0	0	51.179	Supratentorial	Multiple	Female	45	Black	133	56	5.4	30.5	Has smoked
98	0	0	0	0	1	0.819	Supratentorial	Multiple	Male	53	White	120	66	6.8	33.5	Never
99	0	1	0	0	0	36.716	Supratentorial	Multiple	Female	51	Black	147	87	5.7	31.8	Has smoked
100	1	0	0	0	0	2.577	Infratentorial	Single	Female	82	Black	215	259	4.7	33.7	Never
101	0	0	0	0	1	0.057	Supratentorial	Single	Male	65	White	138	69	5.9	31.49	Has smoked
102	0	0	1	0	0	1.337	Supratentorial	Single	Male	58	Black	201	63	6.8	23	Has smoked
103	0	0	0	1	0	64.324	Supratentorial	Single	Male	54	Black	131	126	5.7	45.78	Has smoked
104	0	0	0	0	1	0.168	Supratentorial	Single	Female	62	Black	139	115	5.6	28.56	Never
105	0	0	1	0	0	0.21	Supratentorial	Single	Female	38	Black	159	73	7.5	26.2	Has smoked
106	1	0	0	0	0	4.662	Supratentorial	Multiple	Male	66	Black	148	124	7.8	20.7	Has smoked
107	1	0	0	0	0	218.069	Supratentorial	Single	Female	63	White	169	90	6.3	37.7	Has smoked
108	0	0	0	1	0	1.63	Both	Multiple	Male	68	White	163	82	6.7	30.5	Never
109	0	0	0	0	1	0.083	Supratentorial	Multiple	Male	43	Other	144	177	14.8	23.13	Never
110	1	0	0	0	0	161.528	Supratentorial	Single	Female	68	Black	119	174	6	31.8	Never
111	1	0	0	0	0	1.1	Infratentorial	Multiple	Male	47	Black	196	114	5.3	22.76	Has smoked
112	0	0	1	0	0	0.401	Supratentorial	Multiple	Male	49	Other	208	86	7	30.9	Has smoked
113	0	0	0	0	1	3.219	Infratentorial	Multiple	Male	69	White	131	63	5.7	22.4	Never
114	0	0	0	0	1	44.776	Supratentorial	Multiple	Male	68	Black	153	79	4.6	31.6	Has smoked
115	0	0	0	1	0	5.332	Supratentorial	Multiple	Female	49	Other	150	126	5.1	25.04	Never
116	0	1	0	0	0	48.456	Supratentorial	Multiple	Male	81	Other	127	109	5.6	28.3	Never
117	0	1	0	0	0	87.555	Supratentorial	Multiple	Female	18	White	133	143	5.3	30.25	Never
118	0	0	1	0	0	0.056	Infratentorial	Single	Male	74	White	206	82	5.5	26.18	Has smoked
119	0	0	1	0	0	0.43	Supratentorial	Single	Male	57	Black	171	94	5.1	21.2	Has smoked
120	0	1	0	0	0	1.573	Both	Multiple	Female	59	Black	106	70	6.1	30.6	Has smoked
121	1	0	0	0	0	3.042	Supratentorial	Multiple	Male	59	Black	155	74	5.8	26.58	Has smoked
122	0	0	0	1	0	0.168	Infratentorial	Single	Female	37	White	111	147	4.7	22.6	Never
123	0	0	0	0	1	19.156	Supratentorial	Multiple	Female	66	White	135	62	6.7	15.43	Never
124	0	0	0	0	1	1.105	Supratentorial	Multiple	Male	22	White	149	121	5.6	54.1	Has smoked
125	1	0	0	0	0	0.86	Supratentorial	Multiple	Female	76	Other	189	51	6.3	24.62	Has smoked
126	0	0	0	0	1	1.736	Supratentorial	Single	Female	27	White	110	80	5.2	22.53	Never
127	0	0	1	0	0	0.778	Supratentorial	Single	Female	63	Black	149	180	5.3	24.1	Never
128	0	0	1	0	0	0.046	Infratentorial	Single	Female	53	Black	122	222	10.7	36.09	Never
129	0	0	0	1	0	5.638	Infratentorial	Single	Male	31	Other	102	71	5.5	29.41	Never
130	0	0	1	0	0	0.014	Supratentorial	Single	Male	59	White	115	167	5.3	29.99	Never
131	0	0	1	0	0	0.665	Supratentorial	Single	Male	61	White	153	179	5.2	29.1	Never
132	1	0	0	0	0	0.026	Supratentorial	Single	Male	76	White	130	150	6.2	24.85	Has smoked
133	0	1	0	0	0	105.398	Supratentorial	Multiple	Male	61	Black	190	131	6.6	30.5	Never
134	1	0	0	0	0	58.808	Both	Multiple	Male	58	Black	121	58	5.6	25.58	Never
135	0	1	0	0	0	30.172	Infratentorial	Multiple	Male	58	White	134	86	6.1	45.77	Has smoked
136	0	0	0	1	0	26.229	Supratentorial	Multiple	Female	70	White	100	69	5.4	26.7	Has smoked
137	0	0	0	0	1	0.418	Infratentorial	Single	Male	63	Black	193	67	8.1	24.4	Has smoked
138	0	0	0	1	0	0.19	Infratentorial	Single	Female	33	Other	115	95	6.1	25.83	Never
139	1	0	0	0	0	3.161	Supratentorial	Multiple	Male	88	White	162	55	5.5	29.1	Has smoked
140	0	1	0	0	0	65.233	Supratentorial	Multiple	Female	56	Black	110	64	6	30.3	Never
141	0	0	0	0	1	4.942	Supratentorial	Multiple	Male	51	Black	129	68	5.8	31.3	Has smoked
142	0	0	0	0	1	0.156	Supratentorial	Multiple	Male	58	White	160	28	5.3	23.7	Never
143	0	0	0	1	0	0.271	Supratentorial	Single	Female	55	White	140	56	5.5	17.65	Has smoked
144	0	0	0	0	1	1.121	Supratentorial	Single	Male	65	White	160	78	5.6	27.29	Never
145	1	0	0	0	0	18.851	Supratentorial	Multiple	Female	63	Black	110	122	5.4	22.5	Has smoked
146	0	0	1	0	0	0.647	Both	Multiple	Male	69	White	117	87	7.4	22.3	Has smoked
147	0	0	1	0	0	0.688	Supratentorial	Single	Female	63	Black	161	134	4.7	28.9	Never
148	0	0	1	0	0	0.831	Supratentorial	Single	Male	50	Black	223	105	5.7	40.11	Has smoked
149	1	0	0	0	0	4.48	Supratentorial	Multiple	Female	38	White	120	82	10.6	24.23	Never
150	0	1	0	0	0	3.989	Supratentorial	Multiple	Male	55	Black	162	153	12.7	30.23	Never
